# Supplementary material for: Phloretic Acid Improves Metabolic Dysfunction-Associated Steatotic Liver Disease in High-Fat Diet-Fed Mice
Source: Molecules. 2026 May 15;31(10):1681. doi: 10.3390/molecules31101681 (PMC13209798; doi:10.3390/molecules31101681)
Supplement: Supplementary file 1 [file molecules-31-01681-s001.zip]

Archive with 1 entries (1 files):
- molecules-4224903-supplementary.pdf
